# Supplementary material for: High school science fair: Student opinions regarding whether participation should be required or optional and why
Source: PLoS One. 2018 Aug 10;13(8):e0202320. doi: 10.1371/journal.pone.0202320 (PMC6086443; doi:10.1371/journal.pone.0202320)
Supplement: S2 Dataset — (XLSX) [file pone.0202320.s002.xlsx]

## Sheet: GrinnellSURFSummer20_DATA_LABEL
Group	2. Gender?	2. Gender?	3. When you were in high school, did you carry out a science fair project?	3. When you were in high school, did you carry out a science fair project?	7. Do you think science fair projects should be optional or required? (This need not be for competition.)	7. Do you think science fair projects should be optional or required? (This need not be for competition.)	8. Reason why?	~	Science Fair (Not for competition)														~	9. Do you think science fair projects for competition should be optional or required?	9. Do you think science fair projects for competition should be optional or required?	10. Reason why?	~	Science Fair (For competition)
	Female	Male	Yes	No	Req	Opt																		Req	Opt
									Scientiic thinking skills	Research Skills	Communication and Presentation Skills	Intro to Scientific Knowledge	Career Interests	Competition Incentive	Other Positive	Not everyone interested in science	No enjoyment; negative attitude	Negative behaviors and future consequences	No time; money	Don't Want/Like to Compete	Win vs. Learn	Other Negative						Scientiic thinking skills	Research Skills	Communication and Presentation Skills	Intro to Scientific Knowledge	Career Interests	Comp. Incentive	Other Positive	Not everyone interested in science	No enjoyment; negative attitude	Negative behaviors and future consequences	No time; money	Don't Want/Like to Compete	Win vs. Learn	Other Negative
1 - MED	1	0	1	0	1	0	Engaging in scientific research projects at a young age helps foster intellectual curiosity and critical thinking skills. I think high school students should be encouraged/required to participate in science fairs - preferably after working in a university/higher education institution lab. High school is a critical time for students to be exposed to different careers and conducting research is an …	~	1				1										~	1	0	Through my science fair experience, I had the opportunity to travel to Pittsburgh for the 2012 Intel International Science & Engineering Fair (ISEF) - the most coveted science fair for high school students in the world. I also got to participate in the I-SWEEEP - International Sustainable World (Energy, Engineering & Environment) Project Olympiad. At these competitive fairs, I met like-minded stu…	~						1
1 - MED	1	0	1	0	1	0	It's a great introduction to research, which is difficult to come by in high school.	~	1	1													~	0	1	Kids shouldn't have to feel like they must produce a groundbreaking project or result. I specifically remember a student who submitted a science fair project that had been conducted in a university research lab (with the help of a parent who was a professor). I thought it was over the top for a high school level competition.	~										1			1
1 - MED	0	1	1	0	1	0	Vital educational value	~							1								~	1	0	The chance to compare better science with worse science - the chance to see what kind of work makes the highest marks.	~						1
1 - MED	0	1	1	0	1	0	I believe that it is a valuable exercise in deductive reasoning. The experimental designs are fairly rudimentary, with even more elementary statistical interpretation. The only real value is in getting students to ask interesting questons and think about necessity and sufficiency. Still, a valuable exercise.	~	1														~	0	1	The competitive aspect doesn't really contribute to the experience. In fact, it may send the wrong message about the scientific process.	~													1
1 - MED	0	1	1	0	1	0	While they were awful to do, they forced us to look into a topic that was hopefully higher level thinking.	~	1														~	0	1	I don't think the point of a science fair is to win a competition. It should be about learning about a topic	~													1
1 - MED	0	1	1	0	0	1		~															~	0	1	On the national level, science fairs are dominated by students whose parents have PhDs and connections to place them in university labs. The projects primarily reflect the work of post-docs and 2 - GRADuate students--as an extremely small number of high school students have the scientific background necessary to carry out their own research. As an under2 - GRAD at Yale University, I commonly saw …	~									1	1	1		1
1 - MED			1	0	1	0		~															~	0	1		~
1 - MED	1	0	1	0	1	0	I don't think students will do it if it is not required. Even high achieving students may opt out because of all the other academic and extra-curricular activities on their plate. Students who do not participate are at a disadvantage when it comes to working through scientific process and scientific writing.	~			2	1											~	1	0	Required only for the top selected posters. It is advantageous for students to have opportunities to practice public speaking. This develops a skill that is not only useful, but absolutely necessary for career development in the future.	~			1		1
1 - MED	0	1	1	0	0	1	The requirements are often ridiculous as not every investigation has all of the elements they look for. Instead of being able to investigate whatever you want, you have to tailor a project to meet the requirements set by the school.	~														1	~	0	1	People shouldn't be forced to compete with one another. Also most of the top projects are ones done with great assistance of parents or someone else. Because there is no way to regulate who actually did the work, the competition is always unfair.	~												1		1
1 - MED	1	0	1	0	0	1		~															~	0	1		~
1 - MED	0	1	1	0	0	1	These projects promote a better understanding of the scientific method by forcing you to design and implement your own experiment. However, such things can also be equally effectively learned through reading research articles as well as designing in-class experiments (such as titrations, modeling projectile motion, etc), which would be better suited to teaching in schools.	~	1	1													~	0	1	Interested students should feel free to get support from schools in setting up experiments, but mandatory participation should not be required as science fair projects take a significant amount of investment on the student's part outside of the classroom.	~											1
1 - MED	0	1	1	0	1	0	First exposure to science early, asking and answering a question	~	1														~	0	1	No need for competition	~												1
1 - MED	1	0	1	0	0	1	Projects are of higher quality when optional. I love science but I don't think it should be forced on anyone	~									1						~	0	1	Projects are of higher quality when optional. I love science but I don't think it should be forced on anyone	~												1		1
1 - MED	1	0	0	1	1	0	Because plenty of kids won't do things unless they're required... and when you actually make them do it, they might find it fun and interesting. And this is a good way to expose them to 'how to do science,' especially if their parents are not in scientific fields.	~		1		1											~	0	1	Because competitions make it less about learning and more about comparing yourself with other kids. Kids who also have very involved parents who will help them with their project will be at an unfair advantage.	~													1
1 - MED	1	0	0	1	1	0	If the child does any science in college they will likely have to read articles or perform experiments	~		1		1											~	0	1		~
1 - MED	1	0	0	1	1	0	It makes you understand science better, and it looks good	~				1											~	0	1	Only those who want to compete should.	~												1
1 - MED	1	0	0	1	1	0		~															~	0	1		~
1 - MED	1	0	0	1	0	1	At the high school level, even though I was plenty interested in science, I would not have enjoyed doing a science fair project. Science fair projects on the whole tend to be dumbed down and very limited in scope.	~									1						~	0	1	See above.	~									1					1
1 - MED	1	0	0	1	0	1	High school is a much busier time than middle or elementary school. Projects have typically significantly lost their charm and I think a science fair wouldn't be received as well at that level of learning.	~									1		1				~	0	1	By the time high school has rolled around many people have decided what subjects they enjoy. Also, many students have already 'washed out' and don't really try in their studies. This is the time when there would be huge differences in projects between those who loved/excelled at science and those who hated/struggled with science. Thus, especially for a competition, optional science fairs would be…	~								1
1 - MED	1	0	0	1	0	1	I may have done science fairs in elementary school, but definitely not in high school. I think they should be optional. I feel like what happens (a lot) is that parents will ultimately end up doing a good portion of the work and come up with ideas - especially if they are competitive themselves or have high expectations of their children and want to see their children succeed.	~															~	0	1	For the same reasons as listed above.	~														1
1 - MED	1	0	0	1	0	1	I never participated in a science fair, and I still became interested in science. I think that if I was required to do I a science fair project, I would have not enjoyed it. I have heard that science fair projects can also cost a significant amount of money, and I think that this is a waste of resources since the information learned through completing such a project could be learned in other ways	~									1		1				~	0	1		~
1 - MED	1	0	0	1	0	1	I would be in favor of mandating science projects if they were completed exclusively at school, in class, with the support of teachers/mentors. With take-home projects there's a pretty big disparity in access to resources. Disadvantaged kids who get shown up by their classmates in a public forum such as a science fair may be disinclined to pursue the sciences as a career. Anyhow that's my two cen…	~									1	1	1				~	0	1	Largely the same reasons as above. Certainly at the high school level, the performance of conscripted participants will overwhelmingly fall short of the accoladed veterans'. There are other ways to teach the scientific method.	~										1
1 - MED	1	0	0	1	0	1	Some students may not like science as much as others, so it would be unfair to make them go the extra mile. Science projects in science class, however, should be required.	~								1							~	0	1	Same reason as above.	~								1
1 - MED	1	0	0	1	0	1	Students should have the option to not participate.	~															~	0	1	Same reason as above.	~
1 - MED	1	0	0	1	0	1		~															~	0	1		~
1 - MED	1	0	0	1	0	1		~															~	0	1		~
1 - MED	0	1	0	1	1	0	Science is a great discipline to get exposure too outside of the classroom.	~				1											~	1	0	No one cares or puts in the work if its not a competition. That is human nature.	~						1
1 - MED	0	1	0	1	1	0	To jumpstart kids' exposure to science early. It can be pass/fail if we don't want to stress the kids.	~				1											~	1	0	You never know who will be sparked by competition.	~						1
1 - MED	0	1	0	1	1	0	Science projects give students the opportunity to apply scientific principles to something tangible and applicable to everyday life. This helps the material really 'sink in'. Some of my most memorable and meaningful assignments in high school were big projects (even though I never did a science fair project).	~	1														~	0	1	Some students are more gifted than others, and some receive more outside help than others. Requiring all students to enter their projects into a competition could discourage struggling students without very much family support.	~										1	1
1 - MED	0	1	0	1	1	0	Beneficial for all students regardless of interests or trade.	~							1								~	0	1	Some may have the desire to compete.	~						1						1
1 - MED	0	1	0	1	1	0	good learning opportunity	~							1								~	0	1	not everyone has the same resources for equally competitive projects (e.g. parents have different science backgrounds, money)	~											1
1 - MED	0	1	0	1	1	0	I think it will help develop critical thinking skills above all.	~	1														~	0	1	Forcing someone to compete seems odd to me. Maybe if it were pretty low pressure, then it would be fine. I just worry it could get out of hand and not everyone thrives in competition.	~									1			1
1 - MED	0	1	0	1	1	0	I think younger students should be required to participate in the science fair to see if it is something that interests them.	~							1								~	0	1	If it is for a competition it should only be students who are really interested in science.	~								1
1 - MED	0	1	0	1	1	0	It gives students an opportunity to learn about science and the scientific method. I participated in science fair projects in elementary school but no in my junior high or high school.	~	1			1											~	0	1	If someone is not interested in having their project judged for competition, they should not have to.	~												1
1 - MED	0	1	0	1	1	0	Rrequired for an AP or Honors class but optional for the non-advanced students. Students need to understand the scientific method to really know the power and limits of science.	~	1														~	0	1	Competition will spur some on to excel, but it won't affect others. The benefits of competition do not significantly increase the value of the science project.	~						1							1
1 - MED	0	1	0	1	1	0	There is a disproportionately small amount of emphasis placed on scientific exploration in public schools. Science fair projects (in which the teachers play a substantial role in the planning and execution) can help broaden the interests of young folks who might not be otherwise pulled toward a scientific field	~	1				1										~	0	1	Competition should never be mandatory, especially when learning is the primary goal.	~													1
1 - MED	0	1	0	1	1	0		~															~	0	1		~
1 - MED	0	1	0	1	0	1	I think that students should be encouraged to drink from the cup of science of their own volition. Projects designed, executed, and presented because they are required tend to be uninspired and perfunctory.	~								1	1						~	0	1	I think that students should be encouraged to drink from the cup of science of their own volition. Projects designed, executed, and presented because they are required tend to be uninspired and perfunctory.	~									1
1 - MED	0	1	0	1	0	1	Its an undertaking to do a scientific project well, and I think the amount of time it requires is more than what should be expected in a standard high school curriculum. That being said, students in AP/IB or honors classes could have a science fair as a requirement as those classes should have students with an interest in the sciences.	~								1			1				~	0	1		~
1 - MED	0	1	0	1	0	1	Science fairs perpetuate science as redundancy, re-doing experiments that have already been done	~									1						~	0	1	Individuals and schools with more resources will have greater access to the knowledge that is often locked behind firewalls or even access to the internet at all. Science should not be seen as a competitive environment if more students are to go into research fields.	~										1	1
1 - MED	0	1	0	1	0	1		~															~	0	1		~
1 - MED	0	1	0	1	0	1		~															~	0	1		~
1 - MED	0	1	0	1	0	1		~															~	0	1		~
1 - MED	0	1	0	1	0	1	A lot of the people who entered the science fair in high school had extensive help from their parents and/or connections with science and it would be unfair to be compared to that for other students. Additionally, a lot of lab courses already teach the scientific method.	~				1										1	~	0	1	A lot of the people who entered the science fair in high school had extensive help from their parents and/or connections with science and it would be unfair to be compared to that for other students. Additionally, a lot of lab courses already teach the scientific method.	~				1										1
1 - MED	1	0	0	1	0	1	Not everyone has the time to work on the projects, especially people who are already struggling in the classes	~											1				~	0	1		~
1 - MED	1	0	0	1	0	1	Not every student has an interest in science or would want to complete a project	~								1							~	0	1	same as above	~								1				1
1 - MED	1	0	0	1	1	0	I think science is an integral part of schooling and education; I think integrating science fair projects into core curriculum offers students the opportunity to explore realms and potentially develop a greater interest while also learning about the basic principles/knowledge foundations that students would have to learn regardless.	~	1			1											~	0	1	I think those who do not enjoy science should not be forced to participate and compete; while I believe that science experiments are fascinating and educational, if someone else does not believe so, science experiments become a responsibility or a stressor. I think those who enjoy it enough and want to compete enough will choose so on their own accord. Forcing people who would rather delegate the…	~								1	1		1
1 - MED	1	0	0	1	1	0	It forces people to find something scientific that they are interested in and explore it.	~							1								~	1	0	People are much more likely to put in the effort if it is a competition.	~						1
1 - MED	1	0	0	1	0	1	Making science fair projects mandatory may make some students resent science projects because it would be taken as a grade in classes. It would be nice to have better incentives to do a project though.	~									1	1					~	0	1		~
1 - MED	0	1	0	1	0	1	Not all high schoolers will be interested in science fairs, and forcing them to do a science fair may be detrimental to their interest.	~								1		1					~	0	1	Same reason as above.	~								1		1
1 - MED	1	0	0	1	1	0	Understanding the scientific method and how to address a question is a valuable skill that can push future scientist and help any student with logic and organization.	~	1			1											~	1	0	The competition may motivated students to deliver their best effort. It is also a way to recognize those students who have a special knack for science.	~						1
1 - MED	0	1	0	1	0	1	Part of the experience is finding the motivation to choose a project, research it, and see it through. If forced, it could be a really negative experience.	~	1	1							1						~	0	1	It's hard to make people compete if they're not really into it.	~									1			1
1 - MED	0	1	0	1	0	1	The ceiling of the project mainly depends on how well you are connected to a researcher at a higher institution. Many participants had family members or good connections for them to work in their lab. As a result, the playing field felt unfair to those who were not well connected in science or who had families who didn't have scientific backgrounds.	~														1	~	0	1	Unless there is a systematic and fair way to provide equal opportunity for all interested participants to connect with a research laboratory (assuming this is a basic science project we are talking about), it should not be required since there are inherent inequalities of resources in science fair participation	~														1
1 - MED	1	0	0	1	1	0	Everyone should learn the scientific process.	~	1														~	1	0	It's not that hard to make a science fair project, and it's a pretty basic thing students should know, especially how to compete and prepare for judging.	~			1			1
1 - MED	0	1	0	1	0	1	Some students might discover an interest in science if they were forced to do a project, but most wouldn't benefit unless they had some intrinsic motivation. A good outreach would work better than coercion.	~							1	1							~	0	1	Same as above	~								1						1
1 - MED	0	1	0	1	0	1	Usually requires a huge extracurricular time commitment.	~											1				~	0	1	Same reason as above	~											1
1 - MED	0	1	0	1	1	0	I think it's a good idea to become science literate at an early age. The more science and technology impact our lives, the more important it is to understand it and to be able to perform simple experiments to gain an appreciation for the scientific method.	~	1	1													~	0	1	I don't think competition is necessary for every student, but it should certainly be an option for those that desire it.	~												1
1 - MED	0	1	0	1	0	1	Other forms of scientific inquiry are available - scientific writing, data studies, standard experimental research.	~														1	~	0	1	Same as #8.	~
1 - MED	0	1	0	1	0	1		~															~	0	1		~
1 - MED	1	0	0	1	0	1	I am not sure they add much to a high school curriculum. I enjoyed science fairs in elementary school	~									1					1	~	0	1	I don't believe it's fair to force someone into an academic competition, maybe that is not their strength or passion.	~									1			1
1 - MED	1	0	0	1	1	0	It is a different kind of learning modality	~							1								~	0	1	Not everyone wants to compete at a given level	~												1
1 - MED	1	0	0	1	0	1	Forcing people to do science won't make them like it more.	~									1						~	0	1	Forcing people to do science won't make them like it more.	~									1
								~															~				~
2 - GRAD	n.ask	n.ask	1	0	1	0	learning how to design a good experiment is important	~	1	1													~	0	1	you should not discourage people from science because they did not win; also some students from disadvantaged background don't have the resources to compete with other students	~									1	1	1		1
2 - GRAD	n.ask	n.ask	1	0	1	0	I've found that communication is often times an underemphasized skill in the scientific community and in academics in general. Science fair forces students to organize their work on paper and in their heads so they can explain it to an observer/judge. Also, the question/answer aspect of science fair offers invaluable experience thinking about one's own thought process and interpretations and usin…	~	1		1												~	0	1	It took so, so much time. It is not only the student that has to contribute to this, but even at the level of regional competitions, I felt that a lot of parent and/or teacher involvement was necessary. If science fair was made mandatory, I think the level of the work would drop because the guidance available will be diluted to students for whom this isn't a primary interest.	~									1		1
2 - GRAD	n.ask	n.ask	1	0	1	0	Although most of the projects are not completely have original ideas i think their main aim should be making students learn what is an interesting question.	~	1														~	0	1		~
2 - GRAD	n.ask	n.ask	1	0	1	0	It helps to develop basic research skills, critical thinking and self-organization.	~	1	1													~	0	1	At this stage it is difficult to compare projects and the student cannot know (or even predict) the obstacles he may find beforehand. The project should be a journey to learn, not necessarily a competition.	~													1
2 - GRAD	n.ask	n.ask	1	0	1	0		~															~	1	0		~
2 - GRAD	0	1	1	0	1	0	If a student is taking a science course (which should be required), they should have the opportunity to carry out a science fair project.	~															~	0	1	Although it is nice to get acknowledged for 'winning' a science fair competition, ultimately the purpose should just be getting students interested in science.	~						1							1
2 - GRAD	1	0	1	0	1	0	Science fair projects are a good opportunity to do a project on a topic the student is interested in and to learn to work on their own and learn more about things they're interested in	~	1														~	0	1	There would be students who would have zero interest in doing a science fair project, and expecting them to present a project they don't care about in a competition would be wasting their time and the time of the judges.	~								1	1					1
2 - GRAD	1	0	1	0	1	0		~															~	0	1		~
2 - GRAD	0	1	1	0	1	0	If it is a requirement then students who would otherwise not elect to be exposed to science will have the opportunity to try it out. They may never have chosen to do it if it was optional but find out they like it a lot.	~							1								~	0	1	If the fair is for competition not just education some people are not as excited about the competitive environment. For competition I think fairs should be optional.	~												1	1
2 - GRAD	0	1	1	0	1	0	Science is in our life, every young students should have the chance to explore the beauty of science.	~							1								~	0	1		~
2 - GRAD	0	1	1	0	0	1	Ideas are the currency of science. If a student is not passionate about an idea, the project would be a poor experience for all involved.	~									1	1					~	1	0	If a student has made a project, they should be required to compete in order to see the process of science all the way through.	~														1
2 - GRAD	n.ask	n.ask	0	1	0	1		~															~	0	1		~
2 - GRAD	n.ask	n.ask	0	1	0	1	I grew up overseas, so we did not have science fairs like they do in the US. However, as an outsider looking in, it seems like a science fair should be optional, but highly encouraged and promoted. That way, those students which are genuinely interested/passionate about being involved in the science fair will have the opportunity. Those who are interested in pursuing other areas do not have to sp…	~								1			1				~	0	1	By making science fair competitions optional, the students most passionate about their projects will be competing with other students who also care about their projects. It would seem silly to require everyone to compete in a basketball tournament, for example. The same should be expected of a science fair competition.	~									1
2 - GRAD	n.ask	n.ask	0	1	0	1		~															~	0	1		~
2 - GRAD	n.ask	n.ask	0	1	0	1		~															~	0	1		~
2 - GRAD	n.ask	n.ask	0	1	1	0	I feel that the best way to learn something is by doing. I've served as a substitute teacher before starting 2 - GRAD school and I noticed that kids get interested when they are allowed to think of they're own ideas and work hands-on. I feel that science fair projects are away to encourage original thinking, teach about the scientific process, and (hopefully) gets kids interested in STEM careers	~	1	1			1										~	1	0	I think competetion is fun and healthy. Students need to learn to recieve critiscim, its something that took me a long time to learn. I think they earlier the exposure, the better. All other extracurriculars are competetive (i.e. athletics, band, choir, debate) I feel science fairs should be too! I never got to do science fair because my school was too poor to offer it. I felt like I missed out, …	~			1								1
2 - GRAD	n.ask	n.ask	0	1	1	0	They are a good way to teach kids how to investigate and explain a problem	~		1	1												~	0	1	I don't think students should be compelled to compete if they don't feel comfortable	~												1
2 - GRAD	n.ask	n.ask	0	1	0	1		~															~	0	1		~
2 - GRAD	n.ask	n.ask	0	1	0	1	Subjecting students to participate in a science fair due to a school requirement can detriment the student's interest in science, thus serving the opposite of it's intended purpose. Optional science competitions are better because students that participate in their own will, thus promoting those student's interest in science. Many student's are not kinetic learners, so forcing them to make a proj…	~									1	1					~				~
2 - GRAD	n.ask	n.ask	0	1	0	1		~															~	0	1		~
2 - GRAD	n.ask	n.ask	0	1	1	0	They were required in elementary and middle school. Why not continue it in high school where they are able to handle more complex questions and begin to find their creativity just as they might in a required art class. Some people don't know their potential until they give it a try. Some will not try out of fear of failing (before beginning anything) so requiring it will eliminate that excuse and…	~	1								1						~	0	1	Competition can shy away some people from participating, or their project will be focused on what will win instead of being driven by curiosity and creativity.	~												1	1
2 - GRAD	1	0	0	1	1	0	A hands-on experience provides a more enriching opportunity to learn about science.	~				1											~	1	0	It provides an incentive to do the project.	~						1
2 - GRAD	1	0	0	1	1	0	It will get students an idea of the process of science. Its also a project that cannot be procrastinated so it will teach them time management skills.	~	1						1								~	0	1	The students should know about the process of science rather than how to win a competition.	~	1												1
2 - GRAD	1	0	0	1	0	1	It can be a good experience for exposure to developing a research question as well as developing methods for answering that questions. However, in my experience with science projects (in earlier years - 5th 2 - GRADe) it can also be institutionally subjective and held to the rigorous ideals fo the scientific method - which can, in my opinion, limit the potential of the science fair and the studen…	~	1	1							1						~	0	1	No one should be forced into science for competition.	~
2 - GRAD	1	0	0	1	0	1	It will cost too much to make everyone do it.	~											1				~	0	1	The cost.	~											1
2 - GRAD	1	0	0	1	0	1	Not everyone is good at science	~								1							~	0	1	See above reasoing	~								1
2 - GRAD	0	1	0	1	1	0	It helps expose the student to the science world specially the scientific method as a tool to solve problems. This will help the student with his/her critical thinking skills.	~	1			1											~	0	1	It should be encouraged but not required.	~
2 - GRAD	0	1	0	1	1	0	People in high school are too lazy	~															~	0	1	If you force people who are going to do a half ass job to compete, it makes the competition as a whole worse	~										1
2 - GRAD	0	1	0	1	0	1	because not everyone is interested in them.	~								1							~	0	1	not everyone is interested in competing	~												1
2 - GRAD	0	1	0	1	0	1	I don't see a point in forcing students to take part in something they're not interested in. It diminishes the experience for those students who are interested in the opportunity to learn about science.	~								1		1					~	0	1	I don't think forcing students to compete is ever a good idea.	~												1
2 - GRAD	0	1	0	1	0	1	Not everyone is interested in science	~								1							~	0	1	Same as above	~								1
2 - GRAD	0	1	0	1				~															~				~
2 - GRAD	1	0	0	1	1	0	gets kids to think outside the box, explore areas they may not get a chance to in class	~	1						1								~	1	0	Provides motivation to do better	~						1
2 - GRAD	1	0	0	1	1	0	It's good to learn to think critically and be able to problem solve even if you're not going to be a scientist or in the science field.	~	1														~	0	1	Some people aren't interested in the sciences. I think that students should be required to do labs and experiments, and teachers can make all their students come up with experiments and do them mandatorily for a class grade, but only a select few from each class should really participate in a grand overall science fair - the people who half-ass it just for a grade won't take much out of it or rea…	~		1						1	1					1
2 - GRAD	1	0	0	1	1	0	To give youth an early exposure to carrying out the scientific method and seize an opportunity to generate an interest in science.	~	1														~	0	1	Forced competition may detract the the original motivation for the science fair project.	~													1
2 - GRAD	1	0	0	1	0	1	I feel like requiring children who aren't interested in science to complete a science project will only strengthen their distaste for science. The quality of projects would go down.	~								1		1				1	~	0	1	I think overall, competition is good, however the benefit of presenting is even better. While I think feedback on presentations is important, some students may not be comfortable entering their work the first time they do it into competition.	~			1			1						1
2 - GRAD	1	0	0	1	0	1	I think the science fair should be optional general science classes but required for advanced classes (pre-AP, AP or IB). Forcing a student to do science when they don't want to will not make them like it more. However, if the student has shown interest in science or is advanced, a science project will encourage them to progress in the STEM field.	~					1			1							~	0	1	All science fair projects should be optional for competition. Having prizes for the competition would encourage students who already are making a project to enter, but in most cases competition requires that the students are on campus after school hours which may be a burden on students who work or have other after school activities.	~											1
2 - GRAD	1	0	0	1	0	1	Optional because not everyone is interested in science or science related fields. Those who are interested will choose to do so and forcing (aka making it required) children to do them is not the best way to go about it, could make them resent science.	~								1		1					~	0	1	Children should be allowed to choose if they wish their project be up for judging or not.	~												1
2 - GRAD	1	0	0	1	0	1	Science isn't everyones interest. I did science fair in middle school then invention convention in high school.	~								1							~	0	1		~
2 - GRAD	1	0	0	1	0	1	While I think it would be very valuable for those students considering a career in science and would offer great chances to develop critical thinking for all students, I do not think that science fair projects should be required. I think they should be optional and strongly encouraged for all students enrolled in upper level science courses who are strongly considering a career in science. Forcin…	~	1				1						1			1	~	0	1	I think that competitions of this kind can disengage students who are less advanced in the science curriculum compared to other students who participate in science focused extra curricular or whose parents may be trained in a scientific field.	~										1				1
2 - GRAD	1	0	0	1	0	1		~															~	0	1		~
2 - GRAD	1	0	0	1	0	1		~															~	0	1		~
2 - GRAD	1	0	0	1	0	1		~															~	0	1		~
2 - GRAD	0	1	0	1	1	0	1) To give students in a science class a chance to present a topic that they find interesting to their peers 2) To facilitate conversation between STEM and non-STEM students about scientific topics	~			2												~	0	1	In my experience, when there is a competition students are more likely to present a topic they think will win or appease the judges. Science fairs should not be about winning an award, but about presenting a topic that is interesting and telling a good story.	~													1
2 - GRAD	0	1	0	1	1	0	I think it provides a good opportunity to learn science in a hands on way.	~		1													~	0	1	Not every project is going to be worth a judges time.	~														1
2 - GRAD	0	1	0	1	1	0	Science is an area in my school that was undervalued. While some students may hate having any 'requirement', I feel like it may open the door to some who had no application of the science they were learning in the classroom, thus increasing their curiosity of science more than just bookwork.	~				1			1								~	0	1	Not all students may want to compete, but at least have it as an option for the school.	~												1
2 - GRAD	0	1	0	1	1	0		~															~	0	1		~
2 - GRAD	0	1	0	1	0	1	Depends on school and class. I would say anyone in a major science class should present something.	~			1												~	1	0	I think if there is going to be a science fair, it should be competitive. No reason to have separate ones.	~						1
2 - GRAD	0	1	0	1	0	1	Requirements will discourage creativity	~									1						~	1	0	Competition may bring out better creativity and hard work. it acts as incentive	~						1
2 - GRAD	0	1	0	1	0	1	Although the skills - observation, forming a hypothesis, and systematically testing this hypothesis - and approach to problem-solving garnered during the completion of a science fair project are useful in many areas of life, not everyone is interested in conducting a science fair project. My experience has been that requiring individuals to do something that doesn't interest them can lead to them…	~	1	1						1		1					~	0	1	I think science fair projects for competition should be optional for the same reasons listed in Number 8.	~	1	1						1		1
2 - GRAD	0	1	0	1	0	1	I ended up doing some very basic lab work in high school (trying to find a new bacteriophage species); had I been forced to devote time to a science fair project, i probably would not have had time to work on this project (phage hunting itself doesn't really lend itself too well to the traditional 'science fair' presentation)	~											1			1	~	0	1	Students will have the rest of their lives to try to compete over results and data. It's better to encourage students to pursue science for the love of discovery early on, when the option to separate science from competition is still available.	~													1
2 - GRAD	0	1	0	1	0	1	It allows those students interested in science to pursue an interesting opportunity. Perhaps, some classes should require students to complete a science fair project; however, it may not be fit for every student to participate.	~								1							~	0	1		~
2 - GRAD	0	1	0	1	0	1	It's not something that is for everyone. I currently love science, but did not always have those thoughts growing up.	~								1							~	0	1	Same as above.	~								1
2 - GRAD	0	1	0	1	0	1	Not available.	~															~	0	1		~
2 - GRAD	0	1	0	1	0	1	not everyone is interested in science fair projects	~								1							~	0	1	not everyone is interested in science fair projects	~								1
2 - GRAD	0	1	0	1	0	1	The cost in time and effort to make a science fair project is much higher than the benefit reaped from such a project.	~											1				~	0	1	The cost in time and effort to make a science fair project is much higher than the benefit reaped from such a project.	~											1
2 - GRAD	0	1	0	1	0	1		~															~	0	1		~
								~															~				~
3 - SURF	1	0	1	0	1	0	I think it's a great way to encourage student's to think creatively about science. Most student's loose the sense of exploration during high school due to standardized testing. This allows them to experience it at a time when deciding college degrees and career pat4 - HS.	~	1				1										~	1	0	Some coerced actions invite unexpected opportunities to some.	~														1
3 - SURF	1	0	1	0	1	0	They allow for the development of critical thinking skills and data analysis, and additional skills which are applicable universally regardless of future career goal.	~	1	1			1										~	1	0	Presentation skills and public speaking skills are applicable to many, if not all, disciplines. Science fair competitions help build confidence in public speaking. They also allow for students to learn how to simplify information to convey to the general public after being so technically involved with the project.	~			2
3 - SURF	1	0	1	0	1	0	Getting kids to think scientificallly is important to their education, in my opinion.	~	1														~	0	1	When I did science fait projects in elementary school, I never won because my resources were very limited. The flashy presentations that cost a great deal of money always one. It was a manner of attractive presentation rather than a well thought out experiment.	~											1		1
3 - SURF	1	0	1	0	1	0	Giving students some idea about science so they can feel whether they like science or think about non-science subjects.	~				1	1										~	0	1	Students can think about science fair projects and work on them, but it doesn't mean every student likes to do it. If the projects are requirement, students may have pressure and they cannot enjoy creating.	~									1
3 - SURF	1	0	1	0	1	0	I think it needs to at least be required once in elementary school, once in middle school, and once in high school, to keep students learning about the scientific method as their capacity to learn and perform more complex experiments increases. As a high school science fair member, I did some outreach teaching the scientific method to elementary school students, and it got the kids excited about …	~	1	1		1	1										~	0	1	I think science fair can get a bad reputation because some schools require you to do it and compete, which can alienate people who don't want STEM careers (but ideally should still understand the scientific method and the role science plays). Particularly at the elementary school level, I think emphasis on competition should be decreased (but it should still be an option).	~	1									1
3 - SURF	1	0	1	0	1	0	I think it was an experience that I really benefitted from, and I wasn't necessarily inclined to participate if it wasn't strongly encouraged by my science teachers.	~							1								~	0	1	It would make it a little less stressful for students while still allowing for an introduction to the scientific method and research.	~	1	1							1
3 - SURF	1	0	1	0	1	0	It is an entirely different perspective to the scientific field. Otherwise, most science classes that are not lab courses don't teach much about the process of scientific inquiry and data analysis. This exposes students to science research.	~	1	1													~	0	1	If the student has no interest in competing with the project, there is no reason to require the assignment. The competitive aspect only serves to improve the student's presentation skills and their display of results in an understandable way. These skills are valuable, but not necessarily unique to scientific inquiry and would be better gained with respect to the student's subject of choice.	~			1									1
3 - SURF	1	0	1	0	1	0	It's a big project that teaches you a lot of skills. You have to be creative and think of problem to solve. You also learn how to manage your time and construct a poster to showcase your findings.	~	1	1	1				1								~	0	1	A lot of people do not care about how well they do. Some have interests that are not in the sciences and by making it optional (maybe with an incentive), those that want can pursue their project further and those that don't, don't.	~								1
3 - SURF	1	0	1	0	1	0	Science Fair challenges students to think, be creative, and to grow in the sciences. The things I have learned throughout my project has helped me overcome many challenges throughout college and in life.	~	1														~	0	1		~
3 - SURF	1	0	1	0	1	0	Science fair projects not for competition alleviates the pressure on students and allows them to explore a topic without the hassle of making sure it'l be award winning	~													1		~	0	1	Science fair projects are great for students who are interested in exploring a topic outside of class but not all students have access to the resources and time necessary to participate in science fair	~											1
3 - SURF	1	0	1	0	1	0	They provide a good introduction to science/the scientific method/presenting research as well as enhancing general academic qualities such as the ability to communicate an idea to others, the ability to construct a comprehensible presentation of materials, and experiencing criticism from peers or advisors.	~	1	1	2	1			1								~	0	1	While I support science fair projects, I don't think that competition is absolutely necessary although I do think that it provides motivation to make a good final project.	~						1
3 - SURF	1	0	1	0	0	1	I think it is wrong to force people to do things that they do not enjoy	~									1						~	0	1	I think competition is not the best wat to progress in science	~													1
3 - SURF	1	0	1	0	0	1	If you are forced to do it, then the quality of the projects may go down. It is better to have a select few high quality projects than a bunch of low quality projects.	~										1					~	0	1	If it is optional, it will reward the people who worked really hard on it and are genuinely interested in their project.	~						1								1
3 - SURF	1	0	1	0	0	1	In Vietnam school system, many students struggle with the regular coursework already. Also, schools and students may not have the resources to conduct science fair.	~								1							~	0	1		~
3 - SURF	1	0	1	0	0	1	Not everyone wants to participate in a competition. If it's forced then people will present underwhelming projects.	~									1					1	~	0	1	Same reason as above.	~									1			1		1
3 - SURF	1	0	1	0	0	1	People that don't want to do them will approach the project with a bad attitude and take away from those who actually care about it.	~									1	1					~	0	1	People that don't want to do them will approach the project with a bad attitude and take away from those who actually care about it.	~									1	1
3 - SURF	1	0	1	0	0	1	Some students are not interested in science, and in high school a required science fair project can simply serve as an added stressor for this type of student, who may know that they wish to study the humanities, for example, in college.	~								1							~	0	1	Since many students in high school know that they are not interested in science, a required science fair project for competition would just be an added stressor. On the other hand, for students who are interested in science, this may be exciting. Therefore, making the science fair optional would allow for students who have a passion for science to be able to carry out a project and have their wor…	~								1	1
3 - SURF	1	0	1	0	0	1	Some students are not into science & shouldn't be forced to do something they're not interested in.	~								1							~	0	1		~
3 - SURF	0	1	1	0	1	0	I believe we should encourage students to engage in scientific discovery for their own benefit.	~				1											~	1	0	The competition element of the science fair project adds an incentive to do well and encourages students to take personal responsibility for their project.	~						1
3 - SURF	0	1	1	0	1	0	1) You get to explore different aspects of science 2) Put your knowledge into practical applications	~				1											~	0	1	In a competition people try to do projects which are hard and loose interest if the results are not as expected.	~									1				1
3 - SURF	0	1	1	0	1	0	Gives students a chance to explore science first hand and gives them an idea whether or not science is for them.	~		1			1										~	0	1		~
3 - SURF	0	1	1	0	1	0	Helps solidify information beyond just memorisation for a class.	~				1											~	0	1	Science should be an activity for discovery and curiosity, not for another trophy.	~													1
3 - SURF	0	1	1	0	1	0	It instills a sense of inquiry and encourages to look at problems methodically.	~	1														~	0	1	Competition is a great motivator for some but is not for everyone.	~						1						1
3 - SURF	0	1	1	0	1	0	It promotes self learning and practice of basic research skills useful in any discipline, not just physical or natural sciences.	~	1	1													~	0	1	I don't believe competition is completely necessary for students to demonstrate knowledge of scientific method.	~													1
3 - SURF	0	1	1	0	1	0	Makes students think about the experimental process and understand science better	~	1														~	0	1	Entering Competition should be optional, doing a project shouldn't. The benefits of entering a competition with a bad project are non existent, but actually doing the pro	~
3 - SURF	0	1	1	0	1	0	Requiring students to address a problem in a scientific manner gives them a point of reference when discussing science elsewhere.	~	1														~	0	1	I do not believe that competition significantly enhances the experience for most people.	~												1
3 - SURF	0	1	1	0	1	0	Thinking and planning as a scientist is an important skill in life. Also, expressing your ideas in a manner that is understandable to others is critical in almost any field of study. These are all skills that are tested and honed by conducting science projects.	~	1		1												~	0	1	I feel that competitions put unnecessary stress on students that may not be dedicated to studying science. Competitions for willing students is fine, but forcing students to compete in a field of study that they may not yet feel comfortable in may have negative consequences to the student and their interests.	~								1	1	1
3 - SURF	0	1	1	0	1	0		~															~	0	1		~
3 - SURF	0	1	1	0	0	1	I don't believe everyone is destined to become a scientist. Doing a good science fair project requires a decent amount of time that could be spent elsewhere.	~								1			1				~	0	1	I just believe that one should be able to decide if they want to compete.	~												1
3 - SURF	0	1	1	0	0	1	I loved being a part of science fair annually. For me, it was an exciting experience that got me interested in research. However, most of my classmates did not share that enthusiasm. Science fair was a chore that was not enjoyable. Science fair participants should enjoy what they are doing or the experience is not rewarding.	~									1						~	0	1	Same as above.	~									1
3 - SURF	0	1	1	0	0	1	No reason to require them. Some people aren't interested. They should do what they like.	~								1							~	0	1	Same as above.	~									1
3 - SURF	0	1	1	0	0	1	Not all students are interested, and making unsatisfied participate would taint the fair.	~								1	1	1					~	0	1	Some students don't like the idea of competition and are solely interested in sharing knowledge.	~												1
3 - SURF	0	1	1	0	0	1	People only put in effort when they enjoy / have interest in science, and you get out as much as you put in.	~								1	1						~	0	1	People only put in effort when they enjoy / have interest in science, and you get out as much as you put in.	~								1	1
3 - SURF	0	1	1	0	0	1	Some students may not be interested in science.	~								1							~	0	1	Some students may not be interested in science.	~								1
3 - SURF	0	1	1	0	0	1	Students should feel self-motivated to work on a science fair project and not pressured to do so.	~									1						~	0	1	Requiring the project to be for competition may discourage beginning students or students who want to participate only for fun from completing their projects.	~									1			1
3 - SURF	0	1	1	0	0	1	Those not interested with science fair or science in general should not be required to complete a project. However, optional projects are very beneficial to students who are interested in science.	~								1							~	0	1	It takes a lot of time, so requiring competition level science projects is too time consuming and may be difficult for some students.	~											1
3 - SURF	0	1	1	0	0	1		~															~	0	1		~
3 - SURF	0	1	1	0	0	1		~															~	0	1		~
3 - SURF	1	0	0	1	1	0	They help kids develop an interest in science and scientific research.	~				1											~	1	0	Helps to keep them motivated to do better on their projects.	~						1
3 - SURF	1	0	0	1	1	0	With science fair projects we will help the students to have one experience more early.	~							1								~	0	1	Depend the students	~
3 - SURF	1	0	0	1	1	0	Experience	~							1								~	0	1	Dont forsed students	~
3 - SURF	1	0	0	1	1	0	Gives kids an opportunity to be exposed to science they may otherwise have no motivation to explore.	~				1											~	0	1	Too much pressure on the science fair project, the more fun it is the more kids will be inspired to do something they like instead of trying to win a prize.	~										1			1
3 - SURF	1	0	0	1	1	0	good skills to learn- applicable in many fields.	~	1														~	0	1		~
3 - SURF	1	0	0	1	1	0	I think it's important that everyone in high school be familiar and engage in the scientific process. It is an interactive learning experience that not all have access to.	~	1														~	0	1	Not everyone will want to engage competitively in science, and it should be their decision how they wish to engage in the process.	~												1
3 - SURF	1	0	0	1	1	0	I think that at some point during the high school years designing a science fair project should be required because designing an experiment with a testable hypothesis develops critical thinking skills. I believe carrying the projects out, however, should be optional.	~	1														~	0	1	Not everyone is science-minded or gifted in the sciences. If competition is required, it could negatively affect the student's view of science and discourage him or her.	~								1	1
3 - SURF	1	0	0	1	1	0	Introduces the student to the scientific method, from proposing a question to interpreting results.	~	1														~	0	1	Competition is not always beneficial for students' learning; if the goal is winning, rather than learning, this can encourage dishonesty.	~													1
3 - SURF	1	0	0	1	1	0	It helps students to get involved in science and gets them excited because they get to see what their peers come up with	~				1											~	0	1	Competition isn't always the best way to encourage learning	~													1
3 - SURF	1	0	0	1	1	0	It helps to improve the ability to critically think and do experiments with logic	~	1														~	0	1	The competition should depend on student's willing.	~									1			1
3 - SURF	1	0	0	1	1	0	It helps you understand the scientific method and helps develop researchers with an initiative to think, create and reason.	~	1														~	0	1	This puts pressure on the students and might hinder their ability to perform well.	~									1
3 - SURF	1	0	0	1	1	0	It is important that kids learn what it is to do research and be a scientist. I was not fully aware of what lab research entailed until college, I didn't understand how it could be a job or how one could know what to study until I began to experience it, and it would have been helpful to experience this sooner. (I did it in elementary school a couple of times, but that is a different experience t…	~	1	1			1										~	0	1	I think doing it competitively should be optional, because a competition imparts a certain level of interest and passion that some students wishing to pursue different careers would not have. It would also impart undue stress to people who are not competitive by nature. I do think that doing a project would be an important requirement, but entering the competition should be an option.	~						1		1	1			1
3 - SURF	1	0	0	1	1	0	It's good practice for any kind of research project (scientific, or in liberal arts) to learn early on how to gather and effectively present information.	~		1	1												~	0	1	The added stress of competition may make the experience too negative for some students, scaring them away from STEM fields. But for those who do wish to compete, it could give them a more concrete goal to strive for.	~					1				1
3 - SURF	1	0	0	1	1	0	Presenting on a project is a skill that is very useful especially before college.	~			1												~	0	1	Most experiences having a competitive nature tend to be unhealthy for certain people.	~									1			1
3 - SURF	1	0	0	1	1	0	Required so everyone can learn something new and maybe even peak their interest in science	~				1											~	0	1	optional because if it is required for competition people might be discouraged if they do not win	~										1
3 - SURF	1	0	0	1	1	0	Science fair projects should be required so that students can learn about inquiry and expand their minds. It would be a great opportunity and it would be a lot of fun for everyone involved.	~	1														~	0	1	The science fair projects for competition however should be optional because not everyone would want to compete and they should have the option not to do so.	~									1			1
3 - SURF	1	0	0	1	1	0	Science fair projects stopped in elementary school where I am from. From then on we had required classes, but we didn't do many presentations. I think for every required science course you should have a science fair to teach communication skills.	~			2												~	0	1	While, the science fair should be required, competition may not be everyone.	~									1			1
3 - SURF	1	0	0	1	1	0	Sometimes people lack motivation, so this would give an incentive.	~															~	0	1	This should more be directed to those who are passionate about science.	~								1
3 - SURF	1	0	0	1	1	0	Student might not realize their love for science until they try it--they might end up being surprised at how much they enjoyed the project!	~							1								~	0	1		~
3 - SURF	1	0	0	1	1	0	Students that may not initially believe they are interested in science would have the opportunity to be introduced to it in a student directed and low stress way that could allow them to see science in a new light.	~							1								~	0	1	Turning the science fair into a competition causes the project to become more stressful and may discourage students who fail the first few times they attempt to get their project started.	~									1			1
3 - SURF	1	0	0	1	1	0	They push individuals to actually do research on a topic that is current or may be interesting to them, and increases someone's interests in science.	~		1		1											~	0	1	Not everyone is into competing and I don't think science should turned into a competition unless it is in research corporations and businesses	~												1
3 - SURF	1	0	0	1	1	0	Yes -- it could expose every student to the research process and give them a real-world example of science outside the classroom.	~	1			1											~	0	1	Not every student wants to go into STEM for their career or even wants to participate in such a competition	~								1	1			1
3 - SURF	1	0	0	1	1	0		~															~	0	1		~
3 - SURF	1	0	0	1	1	0		~															~	0	1		~
3 - SURF	1	0	0	1	0	1	I think it should be optional for non-advanced classes and required for advanced classes. Advanced students should have the motivation and desire to compete in the science fair. To have the advanced curriculum go above the required, this would be a great supplemental activity and experience. Students in non-advanced classes should be allowed to participate if they want to, but forcing them to wil…	~							1		1	1					~	1	0	If the students are going to have an entry in the science fair they should make sure their project is representative of their work ethic and original ideas. Students may not try as hard if they are not in a competition.	~						1
3 - SURF	1	0	0	1	0	1	Not everyone is interested in science and those who are would have the opportunity to demonstrate their abilities and understanding of basic science principles. If it is an option then usually the more determined students would opt to participate showing that they care a little more and are willing to be involved in more science extra curriculars, which would be something nice for colleges to loo…	~	1							1							~	1	0	If the student chooses to compete then the project should be required, however the student should first have the option to decide whether they want to participate at all in the science fair. There could be a section for competition and another section for just presenting.	~
3 - SURF	1	0	0	1	0	1	At that age, inspiration should be the goal. Forcing people to participate wouldn't be productive.	~									1						~	0	1	Some people like to compete and others don't. Fostering curiosity is more important than assigning a winner. But those who want to compete should be able to.	~												1	1
3 - SURF	1	0	0	1	0	1	Depending on the student a required science fair might not be beneficial. Often science fair projects cost money and some students may be unable to afford it. Other students might be certain that they aren't interested in a science career and spending their time doing something more specific to their field or interests might be more beneficial to them, especially since science fair projects take …	~								1			1				~	0	1	See above. These factors are increased even more when attempting to compete with other students.	~								1			1	1
3 - SURF	1	0	0	1	0	1	Generally speaking, forcing students to do something without a clear incentive makes them dispassionate.	~									1						~	0	1	Same as above.	~									1
3 - SURF	1	0	0	1	0	1	I believe science fair projects are intended to showcase the intellect of students who have a passion for science and want to showcase that passion. I view it as an extracurricular activity that gives students the opportunity to express themselves in something that they love doing, but should not be forced upon them.	~								1	1						~	0	1	For the same reasons stated above, I believe only the students that have a strong passion for science that want to participate in a science fair should. Forcing students to take part in something they don't want to only wastes everyones time when they produce only the minimum requirements to 'get through' the project.	~								1	1			1		1
3 - SURF	1	0	0	1	0	1	I think higher quality results come from when students are motivated by themselves rather than because they at forced to submit a project.	~									1					1	~	0	1	Again, higher quality products.	~														1
3 - SURF	1	0	0	1	0	1	I think some sort of project should be required in high school, though a student should be able to choose if it is related to science, or the arts or even athletic, to allow a student to work on a project with a subject matter that interests them	~								1							~	0	1	Similar reasoning as before. Competitions in high school are fine, but not every student will want to do a science project	~									1
3 - SURF	1	0	0	1	0	1	I think students should be able to choose whether or not they feel comfortable presenting their scientific knowledge in a public forum.	~									1						~	0	1		~
3 - SURF	1	0	0	1	0	1	I would like to have it because it would serve as a greater introduction into performing experiments and put an emphasis on the sciences but I feel like it is not fitting for it to be required, like its too elementary	~		1		1											~	0	1	Some people don't like competition and could do it for more academic reasons but competition does bring a motive that would get more people involved and dedicated	~						1			1			1
3 - SURF	1	0	0	1	0	1	It is a lot of work and students should not be forced to do it if they have a heavy work load already	~											1				~	0	1	Again, students might have a heavy work load and should not be forced to compete	~											1	1
3 - SURF	1	0	0	1	0	1	It is really a 50/50 explanation. It should be optional for those students that are interested or may want to know if science is their calling. For other students that do not share the same interest, it would not be taken as serious as it should be.	~								1							~	0	1	It depends on the type of student. Some strive with pressure to achieve more, others don't.	~						1						1
3 - SURF	1	0	0	1	0	1	Less fun of its mandatory	~									1						~	0	1	Competition is pressure	~												1
3 - SURF	1	0	0	1	0	1	Making everyone preform in a science fair would put pressure on students not interested in science and perhaps make them resent doing it even more, and as a result only produce sub-par projects. However, it wasn't even an option in my high school and I think it should be available to obviously encourage students interested in science.	~								1	1	1					~	0	1	The same reason as before except now with the added pressure of having to compete and trying to quantify a reward for producing a good project. For kids who love science, the process will be it's own reward and the chance to collaborate and learn will be worth more than some monetary prize or bragging rights. That said, the field is certainly competitive and having a competitive science fair may …	~						1			1				1
3 - SURF	1	0	0	1	0	1	My high school had many varied classes that students could take, such as art, drama, engineering, and other trade classes. Most of the students came for these reasons and we were not very strong in the sciences. Most of our school would not have enjoyed or chosen to participate in the science fair if there had been one. An optional science fair for maybe the district would be more beneficial. I p…	~									1						~	0	1	There may be some people who would want to just present an interesting project without the pressure of a competition. High school students would have limited resources and knowledge for their projects, so it would be unfair for some of the students in a required science fair competition.	~									1		1
3 - SURF	1	0	0	1	0	1	Not all students are interested in pursuing science in the future	~								1							~	0	1		~
3 - SURF	1	0	0	1	0	1	Not all students are scientifically inclined. Forcing someone who is not good at science or who dislikes science to participate in a science fair will make them dislike the subject more. Science fairs should be highly encouraged to students, but students should not be forced into them.	~								1	1						~	0	1	Not all science fairs need to be competitive. At a certain level (such as high school), having them be competitive is beneficial. But at younger ages, they should be more to create a project that is interesting, not to create a project that will 'win'.	~													1
3 - SURF	1	0	0	1	0	1	Not all students enjoy science or have the time to put into a well-developed project. If students have an idea that they think would be worth testing, then they should feel free to do so. If they don't, then they shouldn't be pressured to present something that's only half-committed.	~								1			1				~	0	1	See answer to question 8.	~								1	1		1
3 - SURF	1	0	0	1	0	1	Not all students will have an interest in the STEM field. If it were required, those students who lack interest may have difficulty in finishing the requirement to 2 - GRADuate.	~								1		1				1	~	0	1		~
3 - SURF	1	0	0	1	0	1	Not every student is entering the sciences. In order to gather the most possible from the experience they should wish to participate, not required to participate.	~								1							~	0	1	Competition is healthy but as with most other competitions, you should want to participate in order to gain the most from the experience as possible.	~						1			1
3 - SURF	1	0	0	1	0	1	Not everyone has time/money to put into a project	~											1				~	0	1	See above	~											1
3 - SURF	1	0	0	1	0	1	Not everyone in high school is scientifically inclined. People should be allowed to focus extra energy on subjects with which they have more interest.	~								1							~	0	1	Competition should never be a requirement. Students should be able to choose to compete in something if that is what they desire. The same holds true for sports ie. playing on a competing high school sports team or recreationally playing for fun.	~									1			1
3 - SURF	1	0	0	1	0	1	Not everyone is interested in science.	~								1							~	0	1	Competition takes away some of the fun.	~									1			1
3 - SURF	1	0	0	1	0	1	Not everyone shares the interest in Science.	~								1							~	0	1	While some students may choose to participate in a science fair project, they may not necessarily want to compete. Perhaps this is just a way to learn more about science without being competitive.	~													1
3 - SURF	1	0	0	1	0	1	Science fair projects often require the student to purchase certain materials that might be out of their normal budget.	~											1				~	0	1	Again, I don't think you should force students to purchase materials for such a project when they may not even be interested in science in the first place.	~								1			1
3 - SURF	1	0	0	1	0	1	Science is not for everyone, and it may not contribute to teaching high-school level science classes (biology, chemistry, and physics as the basics).	~								1							~	0	1	Again, making high school students undergo a science competition may be asking too much from students that have so many other responsibilities on their plates. It would be beneficial to those who dedicate themselves to their project/team, but it might not add to the high school experience of science necessarily.	~											1
3 - SURF	1	0	0	1	0	1	Science technique and methodology can be learned in many ways. To have a science fair project assumes that students have the financial means to invest in a research project in order to learn things that could be learned in a classroom setting. Especially for the high school level many students may not have the means or support to do this.	~											1				~	0	1	Same reason as above (8).	~											1
3 - SURF	1	0	0	1	0	1	Simply because someone who is not interested in science (the majority of high school students) will not understand why a science fair project might be beneficial. To them and their parents, the project is a nuisance and will be rushed through simply to be completed. Science fairs are also elieved to be beneficial because they are a hands-on representation of the scientific method. However, the te…	~								1	1						~	0	1	The science fair will not benefit a student that is not interested.	~									1
3 - SURF	1	0	0	1	0	1	Some people have other interests and science should not be forced.	~								1							~	0	1	Some people have other interests.	~								1
3 - SURF	1	0	0	1	0	1	Some students are more interested in science than others	~								1							~	0	1	Same reason as above	~								1
3 - SURF	1	0	0	1	0	1	Students shouldn't be forced to participate but should be encouraged to	~															~	0	1		~
3 - SURF	1	0	0	1	0	1	Students who choose to complete a science fair project will be more willing to complete a project of interest/relevance to the student. He/she will also put more into the project from the science end in hopes of discovery rather than putting more into the project in order to complete a required project.	~									1						~	0	1	As noted in the previous question, students will get more out of their projects if they are opting to complete the project instead of being required to complete the project. When there is competition, there is more inspiration to reach discovery or prove a theory, but students uninterested in science will still not be motivated more to work harder on their project.	~						1		1	1
3 - SURF	1	0	0	1	0	1	when people are forced to do something they generally put less effort compared to a voluntary activity	~									1						~	0	1	same idea, when being forced to do something you don't work as hard	~									1
3 - SURF	1	0	0	1	0	1		~															~	0	1	If it is a competition, only those interested should participate. This makes the judging process take less time, and allows judges more time with serious projects.	~												1		1
3 - SURF	1	0	0	1	0	1		~															~	0	1		~
3 - SURF	1	0	0	1	0	1		~															~	0	1		~
3 - SURF	1	0	0	1	0	1		~															~	0	1		~
3 - SURF	1	0	0	1	0	1	It's a lot of time, and not everyone is interested in it. If you make it mandatory, people who aren't interested won't put as much effort, and then you have sub-par projects, which wastes everyone else's time, especially for the judges.	~								1			1				~			Same reason as competition.	~								1			1
3 - SURF	1	0	0	1			Because learning how to think like a scientist (aka going through the scientific method) is a useful skill-regardless of the field one chooses.	~	1														~	0	1	When the fair is a competition, the focus shifts from the science/projects to the competition.	~													1
3 - SURF	1	0	0	1			The high school I attended did not have science fairs, but if it did, I think science fair projects should be required as it forces the students to engage in/apply the scientific process at least once in high school.	~	1														~	0	1	If students are required to compete, it would decrease the spirit of competition.	~										1
3 - SURF	0	1	0	1	1	0	Had they been required I would have decided to study science much earlier, until my senior year i wanted to be an artist. I did not realize my passion for science until it was kind of late	~					1										~	1	0	Same as above; an incentive could inspire many kids	~						1
3 - SURF	0	1	0	1	1	0	I feel as though having to think creatively and design a science fair project is a great way to learn how to progress through the scientific method and develop that manner of thinking at a young age.	~	1														~	1	0	I think at least one project should be required at some point in the high school career, though after that entering the science fair could be optional. That way, the reward would be for those who want to put in the effort even when they don't have to.	~														1
3 - SURF	0	1	0	1	1	0	I think it is good for everyone to have a basic understanding of the scientific method and a science fair project is an excellent way to learn it.	~	1														~	1	0	I think that making the science fair project a competition would encourage students to excel on their project rather than just 'getting it done'.	~						1
3 - SURF	0	1	0	1	1	0	In high school I was interested in science, but I didn't think I would pursue a career in science. Now I am working in the field of research. Many high school students who don't think they will use or enjoy the skills they learn in a science fair project may actually find themselves pursuing a career in science or medicine later in life. I did!	~					1										~	1	0	Al long as there is no 2 - GRADe penalty for low placement in a competition, there is no risk to students who compete. However, the possible benefits are high, as students commit themselves more to their project in order to beat their peers!	~						1
3 - SURF	0	1	0	1	1	0	Being able to communicate scientific information and understand information being communicated to you is an important, yet undervalued skill. In a world where science and technology dominate our lifestyles, there is far too much misunderstanding. The general public, regardless of their career/professional goals should be able to understand scientific information, within reason. Further, those spe…	~			1	1											~	0	1	Competition can be a motivator for some and a reason to avoid trying for others. Those who wish to compete should be able to choose that. Regardless, every student should be required to participate in some way or another.	~						1						1
3 - SURF	0	1	0	1	1	0	Give students a chance to participate in scientific project and helps to shape their interest.	~				1			1								~	0	1	Not everyone likes to compete. Competition only makes the others feel they are less than the winners.	~												1
3 - SURF	0	1	0	1	1	0	Great opportunity for experiential learning, caters to various learning styles, authentic STEM experience, etc.	~				1											~	0	1	Although I belive that the culture of competition drives innovation and discovery, I also believe in the power of choice. 'Study without desire spoils the mind.'	~						1				1
3 - SURF	0	1	0	1	1	0	hands-on experience	~		1					1								~	0	1		~
3 - SURF	0	1	0	1	1	0	I think it should be required, but not forced in the sense that it should be only science related. I think it should be open as present whatever you find interesting, whether that be art, math, science or technology etc..	~								1							~	0	1	For competition based, it should be optional because it should be done more in the love for science then to compete with whose ideas/work is more superior.	~													1
3 - SURF	0	1	0	1	1	0	I think that a science fair project encourages a better understanding of science and the scientific method, and it is important for all students to participate in a way that helps them obtain a better understanding of these topics.	~	1			1											~	0	1	I am uncertain if a project as part of a competition would be additionally beneficial for students.	~												1
3 - SURF	0	1	0	1	1	0	It exposes students to scientific study who may have otherwise never given it a chance.	~	1														~	0	1	It provides an optional something extra for interested students to join.	~								1
3 - SURF	0	1	0	1	1	0	It helps students understand the importance of science.	~															~	0	1	There is no way to make students compete in a scientific project if they have no time.	~											1
3 - SURF	0	1	0	1	1	0	It's an opportunity to see the scientific process in action, so it's a good experience for anyone to learn how to think like this and perhaps realize they actually really like it.	~	1														~	0	1	It seems that if it's for an actual competition, the student should have the choice. Otherwise, he's being forced to compete for something he doesn't necessarily want.	~												1
3 - SURF	0	1	0	1	1	0	More experience in front of people while in a science setting	~			2												~	0	1	Not everyone deals well with competition	~												1
3 - SURF	0	1	0	1	1	0	Science projects teach students invaluable skills of asking questions and subsequent logical thinking which I believe our current society is in much need of.	~	1														~	0	1	Obviously some students will excel and some will not. I believe the experience is much more important that the final product.	~													1
3 - SURF	0	1	0	1	1	0	They should be required to learn how to think in a scientific manner, but they should have the option to apply it very broadly and creatively to whatever it is they are interested.	~	1														~	0	1	Competitve science projects should be fun and should only be judged very critically if they want to compete. If you are comparing all of them you will automatically make it seem as if those that were not competitve were 'not good at science.'	~													1
3 - SURF	0	1	0	1	1	0	To spur creative thinking, especially in those students who may not believe they can do somethings significant or don't know their potential.	~	1														~	0	1	This one, I feel, could be argued correctly either way, but I would lean toward optional as I don't think competition benefits the majority of students.	~												1
3 - SURF	0	1	0	1	0	1	Compulsion in events is not a way to stimulate creative scientists. I had horrible 2 - GRADes throughout my life and had to go to a community college for my first 2 years. However, I told myself I wanted to dive into science, and I did so on my own accord. I know anecdotal evidence is a poor argument, but it's an example to my statement that compulsion doesn't do much.	~										1					~	0	1	Same as above	~									1
3 - SURF	0	1	0	1	0	1	Education or projects that are forced upon students often do not bear the same fruits as when students are encouraged or aspire to do something based upon their own merit. Of course help should be given and at no point should a student be discouraged from participating, but pressuring students into doing something for a 2 - GRADe causes them to not care about something that potentially could have…	~										1					~	0	1	Same reason as the above. Mostly along the line that required projects are not as beneficial to older students who want to find a passion for something on their own and will often turn away from something if they are forced to do it.	~									1			1
3 - SURF	0	1	0	1	0	1	I think every one has different interests in subject areas. I really don't think there is necessity to force every high school students to love and engage in science.	~								1							~	0	1	The essence of science is not built from competition.	~													1
3 - SURF	0	1	0	1	0	1	I think holding a science fair would be a great opportunity for those students invested in the sciences to share their work with other students. However, I do not feel that students should be obligated to participate in a science fair if they are interested in a different field.	~								1							~	0	1	Some students may want to participate in a science fair, but some of those students may not feel comfortable presenting their work to others if they are in a competition - it could induce unnecessary pressure.	~									1			1
3 - SURF	0	1	0	1	0	1	I think that not everyone desires to do a science experiment that could be shown at a science fair and thus to require those people to do it would seem unfair. The people who have a desire to try science would seek it out regardless.	~								1	1						~	0	1	If someone is new to science, trying to be overly competitive with could put off others from trying. Save the competition for when they get older and actually need to be competitive.	~									1			1
3 - SURF	0	1	0	1	0	1	I think that science fairs may actually turn some students away from science if they are forced into it, because mandated school projects are often viewed as chores rather than learning opportunities, which could give students the impression that science is tedious and should be avoided.	~									1	1					~	0	1	Competition fosters hard work, but students who do not do as well as their peers may be dissuaded from science by failure.	~						1			1
3 - SURF	0	1	0	1	0	1	I was already doing research in my lab classes - western blots, bacterial transformations, bacteriophage isolation, etc. Having a science fair would be redundant and get in the way of useful class lab-time, unless you really wanted to do it as an extracurricular	~											1				~	0	1	Same as above - competition just makes things even more stressful	~									1	1
3 - SURF	0	1	0	1	0	1	It is my unqualified opinion that forcing science fair projects leaves a sour taste in the mouths of students. Many high schools lack the resources, support, and charisma needed to run an effective science fair that get students excited about science	~									1		1				~	0	1	Again, same reason above. Furthermore, forcing someone to compete in a science fair induces stress and can discourage one to pursue something related to science later in life.	~									1	1	1
3 - SURF	0	1	0	1	0	1	It makes those it do it much more proud of their work, and a good competition. Require those to do it who are uninterested would ruin it. If it is optional all present would have a passion for science and not just be doing it because they are forced.	~								1	1						~	0	1	See above	~								1	1
3 - SURF	0	1	0	1	0	1	Not everyone is interested in pursuing a career in science. However, I believe they should be strongly encouraged for those students who show a predilection for science or are enrolled in AP science classes.	~								1							~	0	1	Competition adds an extra level of stress and expectation to students, only some of whom would have the time or desire for that added challenge.	~									1		1
3 - SURF	0	1	0	1	0	1	Optional because not everybody has an interest in science, but those who do should be given an opportunity.	~								1							~	0	1	Same asnwer as above.	~								1
3 - SURF	0	1	0	1	0	1	Requiring science fair projects for high school students will probably not produce quality work. Those with interest will participate voluntarily.	~								1	1						~	0	1		~
3 - SURF	0	1	0	1	0	1	Science is not for everybody and can be embarrassing for some.	~								1	1						~	0	1	Same as above.	~								1	1
3 - SURF	0	1	0	1	0	1	Science isn't for everyone but science fairs are a great way to engage students in the sciences and allow them to create their own unique projects and foster a passion for sciece.	~	1	1		1				1							~	0	1	Competition is good for motivating students to do their best and to come up with unique projects, however, it is not necessary in order to generate good outcomes.	~						1							1
3 - SURF	0	1	0	1	0	1	Some people just are not interested and want to do other things with their time. Science experience really is meaningful when there is interest in doing it not when it is forced	~								1							~	0	1	See above	~								1
3 - SURF	0	1	0	1	0	1	Some students are interested in science, and some students intelligence lies in other equally important fields such as liberal arts. It would be a waste of time for those students. Although this means that a few less ambitious minds that could be blossomed because of the science fair project won't get this chance, I still think it should be optional	~								1							~	0	1	same as above. Especially in this case because some students began to think and work differently when a project is competitive	~						1		1
3 - SURF	0	1	0	1	0	1	Students not interested in science should not have to participate	~								1							~	0	1	Students not interested in science should not have to participate, especially in a competition.	~								1				1
3 - SURF	0	1	0	1	0	1	They can be very difficult to do on your own.	~															~	0	1	Science is not a competition. It's a path of discovery.	~													1
3 - SURF	0	1	0	1	0	1	They do not help high schoolers get 'into' or learn science, they are merely arts and crafts projects	~														1	~	0	1	Science should not be a competition	~													1
3 - SURF	0	1	0	1	0	1	Too much competition to get into university - who cares about high school projects? (especially in the country I am from)	~														1	~	0	1	There's too much competition already.	~												1
3 - SURF	0	1	0	1	0	1	Unless for a class, independent research is usually not presented in a 'fair' at college level.	~														1	~	0	1	Colleges do not require students to enter competitions.	~														1
3 - SURF	0	1	0	1	0	1	You cannot truly develop an appreciation for the scientific process without the sufficient background knowledge supplied beyond a secondary education. Therefore, requiring these projects would not be productive for 'all students.'	~														1	~	0	1	You cannot truly develop an appreciation for the scientific process without the sufficient background knowledge supplied beyond a secondary education. Therefore, requiring these projects would not be productive for 'all students.'	~									1
3 - SURF	0	1	0	1	0	1		~															~	0	1		~
3 - SURF	0	1	0	1	0	1		~															~	0	1		~
3 - SURF	0	1	0	1	0	1		~															~	0	1		~
3 - SURF	0	1	0	1	0	1		~															~	0	1		~
3 - SURF	0	1	0	1	0	1		~															~	0	1		~
3 - SURF	0	1	0	1	0	1		~															~	0	1		~
3 - SURF	0	1	0	1				~															~				~
								~															~				~
4 - HS	1	0	1	0	1	0	I think they should be required in one or two 2 - GRADes to expose the student to designing and performing an experiment. It might be intimidating otherwise, and when students have to do it they might find out they really like it. After they complete one or two mandatory projects, and they don't like it, they shouldn't have to continue doing it.	~	1	1													~	1	0	I believe every student should have to compete in a science fair at least once. It really teaches you valuable lessons about defending and explaining your project, and I know for me that it has really helped my public speaking skills. After they have done it once, and if they don't like it, they shouldn't have to continue; however, at least they were exposed to something new that they might like.	~			2
4 - HS	1	0	1	0	1	0	Some people despise doing science fair, and forcing them would be torture for them. I do agree with an alternative project though. If the student doesn't want to do science fair then they shouldn't be forced to do something because that student will not put effort and work into something that they don't want to do.	~									1	1					~	0	1	Some people don't have the time and resources to do a completable science fair project, nor do they want to do it.	~											1	1
4 - HS	1	0	1	0	1	0	Learning to do independent research is very important and will allow students to pursue their topic of interest and learn to find the information for themselves rather than just read from a textbook	~		1					1								~	0	1	Some students may not feel comfortable bringing their project to a large competition, and if they completed their research then that is sufficient	~												1
4 - HS	1	0	1	0	1	0	The Independent Research Projects are not very useful and seem to be a lot of work, so if such a project is required in science classes it might as well be a science fair project so that it'll be productive/applicable science.	~		1									1				~	0	1	some people don't try that hard so there's no point in entering them in competition if they really don't want to compete.	~												1
4 - HS	1	0	1	0	1	0	Science fair is a good learning experience.	~							1								~	0	1	Competitions are only successful if students genuinely want to do it.	~												1
4 - HS	1	0	1	0	1	0	Everyone has a genius inside of them. Some choose not to show it, some do.	~															~	0	1	Although one's ideas should be expressed and seen, it shouldn't be a mandatory task to present it.	~			2
4 - HS	1	0	1	0	0	1	Because only the truly impressive projects come out of people who have legitimate interest in science.	~								1							~	1	0	When one puts so much work into a project, it would be a little sad to see it not compete after a lot of hard work.	~						1
4 - HS	1	0	1	0	0	1	Science Fair projects go beyond the curriculum taught in schools. If the student is not interested in science fair, they won't take the project seriously.	~								1	1						~	1	0	If students do a science fair project they should be required to enter in competitions. Only part of science fair is the experimentations and data collecting, but along with this students should be able to explain their thought process and data to judges.	~	1		1
4 - HS	1	0	1	0	0	1	Then there will be more truly good projects competing and less that did it just because they were forced to.	~										1					~	1	0	If you already did the project you should see how it would do in the competition, so your hard work can be rewarded.	~						1
4 - HS	1	0	1	0	0	1	There are many students who are not interested in the science field, and will be stressing over a science fair project that they will not even care about nor even be interested in. I believe that students should do science fair because they actually care and find the project compelling and engrossing to themselves.	~								1	1						~	1	0	If the students have done the science fair projects because of their own choice (as my choice above shows), then it will be a very good experience for them to try and present their project to some judges whether they win a prize or not. It was a very good experience for me personally and a chance to find out what I should do better next time for science fair or just in speaking.	~			1
4 - HS	1	0	1	0	0	1	Forcing a reluctant student to conduct a science experiment only raises the student's contempt for science studies. He or she will perform an easy, low level experiment with help from his or her parents and will not enjoy how exciting and fun science can be. A school should encourage students to conduct experiments by using awards and trips to state or international science fairs as incentives.	~									1	1					~	0	1	As mentioned above, no student wants to be forced to participate. Making participation required often creates complaints from both students and parents.	~									1	1
4 - HS	1	0	1	0	0	1	I believe that science fair is a great opportunity to help students learn new things, I actually learned a lot from my science fair project.	~							1								~	0	1	Competition can sometimes take over a person's mind, clouding the part where they should be having fun and learning new things. The only thing that they'd see would be getting first place and moving on to the next round. Of course this may not be true for all students, but I feel that this may be true for others.	~										1			1
4 - HS	1	0	1	0	0	1	If someone wants to participate in science fair and has the passion to do science fair they will submit a project. However, forcing someone who does not necessarily want to pursue the path of science will view this as negative because someone is forcing them to participate in something they don't want to do. I believe that a person will truly excel in something they are passionate in and will wan…	~								1	1						~	0	1	If someone wants to do a science fair project, it should be up to them whether or not they want to submit it for competition because it is their work. Although I think that everyone should submit their project for competition because they already worked so hard on it. But I feel that it should still remain up to the person to decide whether or not they want to submit it for competition.	~												1
4 - HS	1	0	1	0	0	1	If students are interested in science, they should participate in science fair. However, students who are not interested should not be forced to participate.	~								1							~	0	1	Once again, forcing students to participate in something they do not enjoy is not beneficial to the students. This is especially true for science fair competitions where students who are not interested in science may feel discouraged by other students and their projects.	~								1	1
4 - HS	1	0	1	0	0	1	It takes a lot of time outside of school.	~											1				~	0	1	It is time consuming.	~											1
4 - HS	1	0	1	0	0	1	It's a lot of work and would be a drag for anyone not interested in science. If someone wanted to pursue a career in literature or the arts, for example, science fair would be a waste of time for them. It's a big commitment.	~								1			1				~	0	1	If everyone is required to compete in science fair, it'll lower the standards of the competition at science fair. There will be many last minute projects, and many people will not want to be there; many students will not put in an effort at the interviews, and it'll waste the judges' times as well.	~									1	1
4 - HS	1	0	1	0	0	1	Many people who like science fair start to dislike it, due to too much competition between friends. Also, many people do not have enough time nor the resources to do a science fair project.	~											1		1		~	0	1	If one does not wish to enter their project then they should not be forced against his or her will.	~												1
4 - HS	1	0	1	0	0	1	Not everyone is interested in science and in doing science fair projects. People may not have the time, motivation, or commitment to do so.	~								1	1		1				~	0	1	Competition isn't something everyone enjoys to do. For some, competition is nerve racking and just not what they would prefer to do. Competition shouldn't be forced.	~												1
4 - HS	1	0	1	0	0	1	Not everyone wants to go into the research field. Labs in schools teach students enough of the skills related to completing a science fair project. Requiring students to do a full fledged science fair project, however, isn't what everyone wants to do. Since students aren't as motivated, they tend to complete it without the motivation that is so crucial to properly completing the project.	~								1	1						~	0	1	Same reason as above. Entering it in a competition simply exacerbates the problems mentioned above.	~								1	1
4 - HS	1	0	1	0	0	1	Science fair is a huge commitment on the part of the student and their family. Not everyone has the resources, time, interest, and support needed to complete a project. Plus, as you get older it becomes even more difficult to come up with an original idea that is scientifically valid and will be approved by your teacher.	~											1				~	0	1	No one should be required to compete. It can be a very stressful situation for people who do not thrive in that type of presentation event. The judges in come categories can be quite harsh which makes the experience even tougher.	~									1
4 - HS	1	0	1	0	0	1	Science fair projects should be optional but can be an option to satisfy a school project requirement. If a student is not interested in experimentation, but rather in researching a subject, the student should not be forced to do a science fair project. They should be able to do an alternative project if needed for their science class.	~									1						~	0	1	As mentioned earlier, some students prefer to research a subject rather than performing experimentation, so they should not be forced to do a science fair project and enter a competition. Alternatively, if needed, the student could do an different research project for their science fair class.	~									1
4 - HS	1	0	1	0	0	1	Some people do not have interest in science fair so they should have the option to choose themselves whether or not they should participate.	~											1				~	0	1	Same reason as above	~									1
4 - HS	1	0	1	0	0	1	Some people don't want to do it, so they won't put in the effort even if it is required, so there's no point.	~									1						~	0	1	If some people don't feel comfortable having actual judges criticize their work, they shouldn't be forced to endure it.	~												1
4 - HS	1	0	1	0	0	1	Some people view the whole process as boring and do not enjoy coming up with an idea, making the board, etc. Others enjoy it and view it as a rewarding experience. It all depends on the individual.	~									1						~	0	1	Definitely not. If the individual doesn't like science fair they wouldn't work to put their best forward in competition.	~										1
4 - HS	1	0	1	0	0	1	Some students don't have the time to commit, but it's a great experience.	~											1				~	0	1	Comepitons are a big commitment.	~											1
4 - HS	1	0	1	0	0	1	students may not have time for extra projects.	~											1				~	0	1	students may not have time for extra projects.	~											1
4 - HS	1	0	1	0	0	1	Students who do science fair should be motivated to advance science because of their own interest in the field.	~								1							~	0	1	A student should be able to choose whether or not he or she is willing to share his project as it is a person's intellectual property.	~														1
4 - HS	0	1	1	0	1	0	If more people do the projects then it makes the school look better and people will learn more.	~							1								~	1	0	If you do a science fair project to me there is not reason why you should not enter it for competition where to could possibly win money.	~						1
4 - HS	0	1	1	0	1	0	Science Fair projects, when not required to be of a competitive nature, are great ways for students to get exposed to the world of research and broaden their own perspectives on what science is actually about.	~	1	1		1											~	0	1	Competitive Science Fair projects are large commitments that require not only time but interest on the part of the competitor. Requiring competitive science fair projects will only lead to lower quality projects, faking of results and possible scientific fraud, and a dislike for science that harms the ever-growing need for professionals in STEM.	~									1	1	1
4 - HS	0	1	1	0	1	0	Science fair gives you a real understanding of what it's like to logically solve a problem	~	1														~	0	1	Not everyone feels comfortable with competing and presenting to other peolple, however it should be recommended as it simultaneously enhances science and presentation skills.	~	1	1	1						1			1
4 - HS	0	1	1	0	1	0	Although many people do conduct experiments in the classroom. They should be required to conduct research on something they are interested in so that they can experience the thrill of science first hand. Also, there is a lack of STEM (science, technology, engineering, and math) research in the US and with scientific research people can be motivated.	~	1			1	1										~	0	1	Scientific research should be required; however, students should be given the option on whether to present it and compete with it . But, it should be encouraged because competition promotes students to experiment on challenging topics.	~	1	1				1
4 - HS	0	1	1	0	1	0	It is important for everyone to do research.	~		1					1								~	0	1	People should have their own motivation to participate.	~									1
4 - HS	0	1	1	0	0	1	Becuase some people might not enjoy doing science fair	~									1						~	1	0	If there is competition people will try more	~						1
4 - HS	0	1	1	0	0	1	No one likes being forced into doing science fair, and those that are will certainly not produce best results.	~									1						~	1	0	No point in not competing once you've done the project, but some people are too shy and need a little push.	~						1								1
4 - HS	0	1	1	0	0	1	A lot of people don't want to do science fair. It shouldn't be forced	~									1						~	0	1	A lot of people don't want to do science fair. It shouldn't be forced	~									1			1
4 - HS	0	1	1	0	0	1	Because I think students should want to do a project, because the quality will be better. When it is required, the quality is not as good because students are not motivated to do a good job. This will decrease the number entries though.	~									1						~	0	1	Not everyone likes to compete. They want to learn and do a project but don't necessarily like the competition aspect.	~												1	1
4 - HS	0	1	1	0	0	1	Because science fair projects require extensive outside involvement that all students might not be able to give	~											1				~	0	1	Because science fair projects require extensive outside involvement that all students might not be able to give	~											1
4 - HS	0	1	1	0	0	1	I think it should be an extra credit assignment, otherwise some people fake their project.	~										1					~	0	1	Then the people competing are serious about the project	~						1
4 - HS	0	1	1	0	0	1	I think that students should only engage in activities that they are passionate about; I love science and I love competing in science fair and the learning process that comes with it. However, some individuals may not feel the same way, and they should not be coerced into it.	~	1							1							~	0	1	Again, it should be completely up to the student. If they have already spent time constructing a project, I personally do not see a reason to not go ahead and compete with it. However, if the student does not feel comfortable competing, it should be enough for him or her to have simply attempted the project to begin with.	~												1
4 - HS	0	1	1	0	0	1	If you're not interested in the project itself, there would be no point of doing it in the first place.	~									1						~	0	1	For competitions people must represent a project that they have worked on to the best of their ability. This would only happen if the student was genuinely interested in their project.	~														1
4 - HS	0	1	1	0	0	1	It should not be mandatory for all kids to create a science fair project because the project should be something that is enjoyable. When kids enjoy the project, the end product is a lot better.	~							v		1						~	0	1	If you already spent time creating your project you might as well compete but it isn't right to force kids to compete.	~
4 - HS	0	1	1	0	0	1	It's a matter of whether or not a person wants to pursue a project	~									1						~	0	1	You should have full control of the commitment you are going to make	~														1
4 - HS	0	1	1	0	0	1	Making it required makes it seem like a burden to some kids who are just lazy and those who actually don't have time	~											1				~	0	1	This way only the people who have faith in their projects will enter	~														1
4 - HS	0	1	1	0	0	1	Multiple science type projects should be available, not just science fair ones.	~															~	0	1	Only so many people can make it past the school competition, so there are always going to be a large number of students who don't advance and hence receive a low 2 - GRADe.	~										1
4 - HS	0	1	1	0	0	1	Not easy for everyone	~															~	0	1	Not easy for everyone	~														1
4 - HS	0	1	1	0	0	1	Not every kid has time or interest in doing it.	~									1		1				~	0	1	optional	~
4 - HS	0	1	1	0	0	1	Not everyone is interested in science, and I don't think forcing a student who isn't interested in science to conduct a lengthy, thorough scientific experiment is counterproductive.	~								1							~	0	1	Not everyone wants to compete in science competitions. The pressure, the work, and the time commitment are factors that most students wouldn't want. It's counterproductive to try and force students to do something they don't want to do.	~									1		1
4 - HS	0	1	1	0	0	1	Optional because some people don't have interests in the sciences, and they might want to do things like history fair or other things.	~								1							~	0	1	Again optional because some people don't have interests in the sciences, and they might want to do things like history fair or others.	~								1
4 - HS	0	1	1	0	0	1	Science fair is not for everyone	~									1						~	0	1	Competitions take up a lot of time and effort not everyone has	~											1
4 - HS	0	1	1	0	0	1	Some students have interest in other areas, and they might not do well in science fair.	~								1							~	0	1	Every students have some different view points about their projects. Some like their project and some don't.	~														1
4 - HS	1	0	1		1	0	That way a gifted student who might not necessarily want to participate has to put in effort.	~							1								~	0	1	You wouldn't want to send a student to a competition they don't intend to win, now, do you?	~									1
4 - HS	1	0	1		1	0	Because the process of planning experimenting, and presenting are valuable tools.	~		1	1												~	0	1	Because some individuals might not feel comfortable presenting.	~									1			1
4 - HS	1	0	1		0	1	Some people enjoy doing science fair projects, while others are passionate about other endeavors.	~								1							~	0	1	Again it depends on the interest of the person in doing a science fair project.	~								1
4 - HS	1	0	1		0	1	some people who feel required to do it won't try	~									1						~	0	1	some people may not want to compete	~												1
4 - HS	0	1	1		1	0	Science Fair is a great way to explore concepts unknown, hence intriguing the mind.	~	1														~	1	0	Competing teaches necessary skills such as communication and proper behaviour.	~			1
4 - HS	0	1	1		1	0	Because they help promote higher level thinking which is not taught in school and boost creativity.	~	1														~	1	0	They can help act as motivation for students to do better.	~						1
4 - HS	0	1	1		1	0	I believe that people should expand their knowledge and science fair is a great outlet to learn something new.	~				1											~	0	1	Many people do not people comfortable presenting their projects or simply don't want to so forcing them to participate in a competition is a waste of time for everyone. Instead, having them do the project to learn is sufficient.	~									1			1
4 - HS	0	1	1		1	0	Because in our current schooling systems there is not a great deal of emphasis on science and by requiring science fair projects in allows for more emphasis on science	~				1											~	0	1	Not all people will want to do the project for a competition reason because they may just want to do the project for their own benefit and fun but they may not want to compete on a project they may have not designed for a competition	~									1
4 - HS	0	1	1		0	1	I feel as if science fair is optional, more students who are motivated and interested in science/math fields will choose to participate voluntarily, rather than be forced to participate in something they are not interested in.	~								1							~	0	1	I believe that students should have the choice to decide whether or not they want to enter a competition, as they may have scheduling conflicts or other factors they may deem more important than the competition.	~											1
4 - HS	0	1	1		0	1	One should only participate if they are dedicated to science and enjoy the experience otherwise it is a waste of time.	~								1	1						~	0	1	Same reason as above	~								1	1
4 - HS	0	1	1		0	1	The projects that are done due to requirements are not good.	~														1	~	0	1	Many projects take up space and people are not passionate about then	~									1		1
4 - HS	0	1	1		0	1	They are pursuits of personal scientific interest; if it was forced, there will not be as much of an emphasis on discovery and advancement rather than getting the grade.	~								1					1		~	0	1	There isn't a need to do an experiment for competition; merely discovery and satisfying an innate drive for new knowledge is often enough.	~													1
4 - HS	0	1	1		0	1		~															~	0	1		~
4 - HS			1		0	1	Not every student likes science. For example, my friend likes business field and takes only minimum required science classes.	~								1							~	0	1	Not all projects are at the level/standard that science fair projects are, today.	~														1
